# Supplementary material for: Using an Entrustable Professional Activity to Assess Consultation Requests Called on an Internal Medicine Teaching Service
Source: MedEdPORTAL. 2019 Nov 22;15:10854. doi: 10.15766/mep_2374-8265.10854 (PMC6953740; doi:10.15766/mep_2374-8265.10854)
Supplement: Supplementary file 1 — A. Entrustable Professional Activity.docx B. Resident Supervisor Instrument.docx C. Intern Self-Reflection Instrument.docx D. Resident Supervisor Instrument Correlation EPA.docx E. Guidelines on How to Use.docx [file mep-15-10854-s001.zip]

Archive with 6 entries (6 files):
- _Educational_Summary_Report_10854.pdf
- A. Entrustable Professional Activity.docx
- B. Resident Supervisor Instrument.docx
- C. Intern Self-Reflection Instrument.docx
- D. Resident Supervisor Instrument Correlation EPA.docx
- E. Guidelines on How to Use.docx
